# Supplementary material for: Structure-forming CAG/CTG repeats interfere with gap repair to cause repeat expansions and chromosome breaks
Source: Nat Commun. 2023 Apr 29;14:2469. doi: 10.1038/s41467-023-37901-2 (PMC10148874; doi:10.1038/s41467-023-37901-2)
Supplement: Supplementary file 4 — Source Data [file 41467_2023_37901_MOESM4_ESM.xlsx]

## Sheet: Index for Source Data tables
T2 Source Data Table 2: Percent viability
T3 Source Data Table 3: Listed experimental values for resection assays for all loci
T4 Source Data Table 4: Instability frequency
T5 Source Data Table 5: Fragment analyzer sizes called
T6 Source Data Table 6: Enrichment of RPA and Rad51 by Chromatin Immunoprecipitation
T7 Source Data Table 7: Southern blot quantification
T8 Source Data Table 8: NFS1 complementation colony typing
T9 Source Data Table 9: Microcolony formation tracking

## Sheet: Southern Blot_Source Images
Figure 2a
LEU2 Probe
Figure 2a TRA1 probe
Figure 4b HPH probe
Supplementary Fig. 1a LEU2 probe
Supplementary Fig. 4b HPH probe
Supplementary Fig. 5b LEU2 probe
Supplementary Fig. 5C HPH probe
Supplementary Fig. 6a LEU2 probe
Supplementary Fig. 6b HPH probe

## Sheet: Western Blot Source Images
Supplementary Fig. 1d
Supplementary Fig. 6i

## Sheet: T2 Viability
Table 2: Percent viability
	Parent	No repeat	scrm(CTG)70 template				(CAG)70 template	(CTG)70 template
			wildtype	rad9D	rad51D	rad9D rad51D	wildtype	wildtype	+TRP1 vector	+NFS1	mlh1D	mus81D	slx1D	rad9D	rad51D	rad9D rad51D	rad51D +TRP1 vector	rad51D +NFS1
Figures where data is located	Not pictured	Fig. 1c	Fig. 1c; 5a, 6a	Fig. 5a	Fig. 6a	Fig. 6a	Fig. 1c	Fig. 1c, 4b, 5a, 6a, Supplementary Fig. 6g	Fig. 4b, Supplementary Fig. 6g	Fig. 4b, Supplementary Fig. 6g	Supplementary Fig. 4d	Supplementary Fig. 4d	Supplementary Fig. 4d	Fig. 5a	Fig. 6a, Supplementary Fig. 6g	Fig. 6a	Supplementary Fig. 6g	Supplementary Fig. 6g
	93.2	88.2	71.5	84.2	71.6	52	62.3	20.9	20.7	68.4	21.5	14.25	15.5	70.7	9.2	8.7	12.2	14
	69.6	78.2	73.7	77.1	60.5	46.4	51.4	11.7	37.4	50	23.3	18.16	14.1	77.9	7.7	9.2	11.9	32.8
	92.6	81.5	82.7	70.4	60.9	43.2	85.6	30.1	29.5	82.5	17.5			87	8.9	5.7	13	30.9
	76.4	73.8	82.6	77.4	54.8	34.3	76	17.8	35	45	17.5			58	10.9	2.7	12.7	28
	72.2	94	80.7	80	66.9	29.9	66.7	19.3	35.7	60.2	21.4			50	9.1	5.9	15	37.2
		69.2	86.1	79	60.9	47.4	77.3		25.3	54.5					9.6	7.3	13.8	16.4
		77.6	87.5		54.8		79.6		23.4	58.8					10.6	7.8	8.4	15.4
		73.3	78.5		66.9		80.1		19.4	55.4					5.5	10.7	14.8
		82.9	82.7				87		33.7	57.4					10.5
		81.6	71				83.9		18	90					18.5
			70.6				83.7		18.4	43.8					9.9
			88				79			48.6					10.4
							89.8
							84.4
							71.3
							62.6
							75.7
							56.8
							74
Average	80.8	80.03	79.6333	78.0167	62.1625	42.2	72.375	19.96	26.9545	59.55	20.24	16.205	14.8	68.72	8.9375	7.25	12.725	24.9571
# of replicates	5	10	12	6	8	6	19	5	11	12	5	2	2	5	12	8	8	7
Std. Dev	11.31	7.344	6.475	4.525	5.956	8.431	10.74	6.648	7.531	14.31	2.613	2.765	0.9899	14.9	3.047	2.48	2.083	9.492
SEM	5.058	2.322	1.869	1.847	2.106	3.442	2.463	2.216	2.271	4.13	1.169	1.955	0.7	6.662	0.8797	0.8767	0.7365	3.588
P-value to parent*		0.8749	0.7892				0.3083	<0.0001
P-value to scrm(CTG70)*				0.5934	0.0023	<0.0001	0.2005	<0.0001
P-value to (CTG)70*									0.0134	<0.0001	0.9486	0.4593	0.3139	<0.0001	0.0002	0.0001
P-value to (CTG)70+vector*										<0.0001
P-value to rad51D						0.0002										0.0434	0.0457	<0.0001
P-value to rad51D (CTG)70 +vector																		0.0034
* p-values determined using a Students t-test

## Sheet: T3 Resection
T3 Listed experimental values for resection assays for all loci
	HPH locus (P5 & P6)
	No tract						scrm(CTG)70						(CTG)70 template							(CAG)70 template
Figures where data is located	Supplementary Fig. 1c						Fig. 2c; Supplementary Fig. 1c, 5a, 6d						Fig. 2c, 5c, 6e							Fig. 2c
Hour	Ex. 1	Ex. 2	Ex. 3	Ex.4	Average		Ex. 1	Ex. 2	Ex. 3	Average	p-value (scrm(CTG70) to No tract)		Ex. 1	Ex. 2	Ex. 3	Ex.4	Average	p-value (scrm(CTG70) to (CTG)70)		Ex. 1	Ex. 2	Ex. 3	Average	p-value (scrm(CTG70) to (CAG)70)
0	0	0	0	0	0		0	0	0	0			0	0	0	0	0			0	0	0	0
2	1.9	0.97	10.43	3	4.075		4.5	6.18	2	4.22667	0.96		15.91	6.7	2.23	1.8	6.66	0.57		3.9	0.62	3.1	2.54	0.34
4	20.1	21.55	50.79	31.6	31.01		35.6	31.42	36.1	34.3733	0.71		31.99	24.08	33.12	28.2	29.3475	0.12		23.28	7.74	41.8	24.2733	0.37
6	60.58	40.06	63.02	51.8	53.865		22.2	49.52	53.7	41.8067	0.29		64.32	72.34	65.1	67.3	67.265	0.03		29.78	8.54	29.7	22.6733	0.19
8	8.45	17.06	29.36	11	16.4675		32	16.33	26.74	25.0233	0.26		42.99	47.6	41.44	39.2	42.8075	0.01		8.89	4.01	7.7	6.86667	0.02
10	1.83	6.49	13.46	3.6	6.345		1.9	12.04	11.55	8.49667	0.62		29.65	26.54	21.4	24	25.3975	0.005		4.46	1.1	3.4	2.98667	0.19
12	6.98	2.38	9.01	1	4.8425		6.4	7.31	6	6.57	0.48		17.5	12.96	11.96	10.1	13.13	0.02		9.33	0.34	2.7	4.12333	0.42
24	5.26	1.36	3.05	1.4	2.7675		1.5	4.58	2.84	2.97333	0.88		27.15	8.91	9.57	8	13.4075	0.12		3.2	0.5	1.8	1.83333	0.39
	BUD3 locus (P7 & P8)
	No tract					Scrm (CTG)70 orientation						(CTG)70 Orientation						(CAG)70 Orientation
Figures where data is located	Not pictured					Supplementary Fig. 2e						Supplementary Fig. 2e						Supplementary Fig. 2e
Hour	Ex. 1	Ex. 2	Ex. 3	Average		Ex. 1	Ex. 2	Ex. 3	Average	p-value (scrm(CTG70) to No tract)		Ex. 1	Ex. 2	Ex. 3	Average	p-value (scrm(CTG70) to (CTG)70)		Ex. 1	Ex. 2	Average	p-value (scrm(CTG70) to (CAG)70)
0	0	0	0	0		0	0	0	0			0	0	0	0			0	0	0
2	6.72	16.6	14	12.44		13.1	7.72	20.4	13.74	0.8		24.17	11.19	8.888	14.7493	0.87		3.13	17.3	10.215	0.65
4	39.31	54.8	22.2	38.77		56.86	56.26	65.9	59.6733	0.1		49.3	32.44	48.148	43.296	0.06		18.81	69.2	44.005	0.47
6	35.04	43.4	65.1	47.8467		48.54	50.21	63.6	54.1167	0.57		51.57	54.63	50.809	52.3363	0.74		5.59	35.9	20.745	0.081
8	10.57	16.7	8.9	12.0567		10.58	19.35	11.8	13.91	0.64		21.43	22.31	18.683	20.8077	0.08		2.29	5.6	3.945	0.076
10	4.05	5	3.1	4.05		8.19	8.54	6.7	7.81	0.009		14.85	11.71	8.492	11.684	0.11		0.7	2.2	1.45	0.006
12	1.85	4.4	1.1	2.45		4.52	4.78	4.2	4.5	0.11		9.21	6.39	4.903	6.83433	0.14		0.28	1.8	1.04	0.011
24	1	1.9	1.3	1.4		2.3	1.97	3.7	2.65667	0.1		19.75	4.51	3.627	9.29567	0.28		0.42	2	1.21	0.21
	YCL locus (P9 & P10)											RNQ locus (P11 & P12)
	Scrm (CTG)70 orientation				(CTG)70 template							Scrm (CTG)70 orientation					(CTG)70 Orientation
Figures where data is located	Supplemental Fig 4f				Supplemental Fig 4f							Supplemental Fig 4g					Supplemental Fig 4g
Hour	Ex. 1	Ex. 2	Average		Ex. 1	Ex. 2	Ex. 3	Ex.4	Average	p-value (scrm(CTG)70 to CTG70)		Ex. 1	Ex. 2	Ex. 3	Average		Ex. 1	Ex. 2	Ex. 3	Ex.4	Average	p-value (scrm(CTG)70 to (CTG)70)
0	0	0	0		0	0	0	0	0			0	0	0	0		0	0	0	0	0
2	3.67	1.48	2.575		1.72	3.81	1.33	0.97	1.9575	0.62		7.1	6.8	2.3	5.4		2.34	0.54	3.31	0.31	1.625	0.06
4	9.53	8.75	9.14		7.83	4.74	5.69	6.29	6.1375	0.04		13.9	15.2	1.9	10.3333		3.78	4.22	6.34	0.12	3.615	0.14
6	18.89	16.39	17.64		26.45	28.04	26.97	20.69	25.5375	0.038		41.1	43.6	29.5	38.0667		18.31	16.89	25.93	2.02	15.7875	0.024
8	6.89	12.44	9.665		17.19	21.89	18.46	19.05	19.1475	0.014		34	37.9	25.8	32.5667		53.05	39.21	29.68	9.33	32.8175	0.98
10	6.85	5.86	6.355		14.68	11.51	11.33	8.31	11.4575	0.06		25.4	23.9	10.9	20.0667			31.79	37.77	27.75	32.4367	0.09
12	3.34	2.18	2.76		7.84	6.28	5.14	5.25	6.1275	0.028		21.3	20.4	2.5	14.7333		23.5	4.87	21.47	4.2	13.51	0.88
24	1.87	0.93	1.4		5	2.1	3.75	2.86	3.4275	0.11		9	9.9	3.5	7.46667		9.89		11.48	14.31	11.8933	0.14
	Mutant data: HPH locus (P5 & P6)
	rad9Δ scrm(CTG)70 template						rad51Δ scrm(CTG)70 template					rad9Δ (CTG)70 template						rad51Δ (CTG)70 template
Figures where data is located	Supplementary Fig. 5a						Supplementary Fig. 6d					Fig. 5c						Fig. 6e
Hour	Ex. 1	Ex. 2	Ex. 3	Average	p-value (scrm(CTG)70 to rad9D scrm(CTG)70)		Ex. 1	Ex. 2	Average	p-value (scrm(CTG)70 to rad51D scrm(CTG)70)		Ex. 1	Ex. 2	Ex. 3	Average	p-value ((CTG)70 to rad9D (CTG)70)		Ex. 1	Ex. 2	Average	p-value ((CTG)70 to rad51D (CTG)70)
0	0	0	0	0			0	0	0			0	0	0	0			0	0	0
2	35.4	27.6	36.7	33.2333	0.0007		0.93	6.69	3.81	0.89		63.3	36	50.8	50.0333	0.002		2.01	3.7	2.855	0.48
4	34	28.1	40.3	34.1333	0.95		10	10.97	10.485	0.001		40.1	30.1	54.9	41.7	0.12		7.28	3	5.14	0.0019
6	14.5	4.4	6.3	8.4	0.03		54.36	6.71	30.535	0.64		7.8	7	13.3	9.36667	4e-06		57.71	27.8	42.755	0.06
8	24.7	3.5	18.5	15.5667	0.29		121.64	87.48	104.56	0.01		4.5	4.9	6.1	5.16667	1e-05		88.57	83.3	85.935	0.0002
10	5.9	5.9	9.3	7.03333	0.7		72.08	76.2	74.14	0.0007		5.1	2.9	5.2	4.4	0.0002		50.33	94.3	72.315	0.03
12	3.1	2.2	5.5	3.6	0.05		37.9	38.86	38.38	2e-05		3.8	2.7	4.8	3.76667	0.005		66.22	107.4	86.81	0.005
24	1.8	2.5	4.9	3.06667	0.95		2.16	6.54	4.35	0.54		2.8	2.7	2.3	2.6	0.1		3.15	6.2	4.675	0.28
Statistics: Student’s t-test using a two-stage step-up with a false-discovery rate of 1% (Benjamini, Krieger, and Yekutieli)

## Sheet: T4 Instability
Table 4: Instability frequency
(CAG)70 template strain
		Expansions										Contractions
	Figures where data is located	no-break expansions (total)	Percent			DSB expansions (total)	Percent	pvalue DSB to no-break			Figures where data is located	no-break contractions (total)	Percent			DSB contractions (total)	Percent	pvalue DSB to no-break
Wildtype (CAG)70	Fig. 3c	9 (261)	0.034			51 (273)	0.187	0.0001			Fig. 3d	50 (261)	0.191571			15 (273)	0.0549451	0.0001
(CTG)70 template strain
		Expansions										Contractions
	Figures where data is located	no-break expansions (total)	Percent	pvalue to WT no break		DSB expansions (total)	Percent	pvalue DSB to no-break	pvalue to WT DSB		Figures where data is located	no-break contractions (total)	Percent	pvalue to WT no break		DSB contractions (total)	Percent	pvalue DSB to no-break	pvalue to WT DSB
Wildtype (CTG)70	Fig. 3c	2 (120)	0.025			2 (119)	0.0166667	1			Fig. 3d, 5b, 6b	58 (120)	0.483333			93(119)	0.781513	0.0283
rad9D	not pictured	3 (163)	0.018	1		2 (163)	0.012	1	1		Fig. 5b	49 (163)	0.274	0.0406		65 (163)	0.417	0.231	0.001
rad51D	not pictured	2(119)	0.0168067	1		0 (119)	0	0.4979	0.4979		Fig. 6b	40(119)	0.336134	0.15		116(119)	0.97479	0.0001	0.2559
rad9D rad51D	not pictured	0 (96)	0	0.5		0 (120)	0	0.4979	1		Fig. 6b	37 (96)	0.385	0.38		117 (120)	0.975	0.0001	0.26
scrm(CTG)70 template strain
		Expansions										Contractions
	Figures where data is located	no-break expansions (total)	Percent			DSB expansions (total)	Percent	pvalue DSB to no-break			Figures where data is located	no-break contractions (total)	Percent			DSB contractions (total)	Percent	pvalue DSB to no-break
Wildtype scrm(CTG)70	Supplementary Fig. 3f	3(115)	0.026			3 (141)	0.021	1			Supplementary Fig. 3f	3(115)	0.026			5(141)	0.035	0.7349
(CTG)30 template strain
Expansions											Contractions
	Figures where data is located	no-break expansions (total)	Percent			DSB expansions (total)	Percent	pvalue DSB to no-break			Figures where data is located	no-break contractions (total)	Percent			DSB contractions (total)	Percent	pvalue DSB to no-break
Wildtype (CTG)30	Supplementary Fig. 3d	1 (105)	0.0095			1 (103)	0.0097	1			Supplementary Fig. 3d	1 (105)	0.0095			1 (103)	0.0097	1
p-values determined using Fisher's exact test

## Sheet: T5 Fragment analyzer
T5: Fragment analyzer sizes called
	(CTG)70 template						(CAG)70 template						(CTG)30 template						scrm(CTG)70 template
Figures where data is located	Fig. 3a						Fig. 3b						Supplementary Fig. 3c						Supplementary Fig. 3e
			size in bp	no-break	DSB				size in bp	no-break	DSB				size in bp	no-break	DSB				size in bp	no-break	DSB
	contractions		144	0	1		contractions		208	0	1		contractions		232	1	1		contractions		336	1	1
			156	1	0				216	0	1		unchanged		238	7	10				342	1	1
			161	1	0				303	0	1				239	24	18				345	0	1
			162	0	1				311	0	1			Median	240	33	31				346	1	2
			163	0	2				312	1	0				241	10	17		unchanged		347	6	10
			164	0	1				313	0	1				242	18	15				348	4	21
			165	1	0				316	0	1				243	11	10				349	33	39
			168	0	4				340	1	0		expansions		245	0	1			Median	350	37	46
			173	0	1				342	0	2				249	1	0				351	11	11
			174	0	3				343	1	0				Total	105	103				352	17	5
			175	1	0				344	0	1				Contractions						353	1	1
			177	0	1				345	1	0				total	1	1		expansions		354	2	2
			179	0	1				346	3	0				%	0.00952381	0.00970874				355	1	0
			180	1	1				347	8	0				Expansions						356	0	1
			181	2	1				348	5	0				total	1	1				Total	115	141
			182	1	1				350	6	0				%	0.00952381	0.00970874				Contractions
			186	1	0				351	11	2										total	3	5
			187	1	6				352	13	4										%	0.026	0.035
			190	0	2		unchanged		353	13	19										Expansions
			192	0	3				354	14	10										total	3	3
			193	2	3				355	35	27										%	0.026	0.021
			195	0	1			Median	356	50	24
			196	0	3				357	49	50
			198	2	0				358	22	33
			199	0	2				359	14	23
			200	0	3				360	5	21
			203	0	1		expansions		361	3	26
			204	0	1				362	4	11
			205	1	1				363	0	8
			206	0	3				364	1	4
			208	1	0				365	0	1
			209	0	1				366	0	1
			210	0	1				440	1	0
			211	1	0				Total	261	273
			214	2	0				Contractions
			215	0	3				total	50	15
			216	0	2				%	0.191571	0.0549451
			218	4	3				Expansions
			221	0	1				total	9	51
			223	1	0				%	0.0344828	0.186813
			224	2	2
			227	3	6
			228	3	6
			229	0	1
			230	1	2
			231	1	0
			234	0	1
			237	1	0
			238	1	1
			239	0	1
			240	1	1
			242	1	1
			294	0	1
			252	1	0
			253	0	1
			254	1	0
			256	1	0
			258	0	1
			260	1	0
			261	1	0
			262	1	0
			264	1	0
			265	1	0
			266	1	0
			272	0	1
			273	0	1
			280	0	1
			287	1	0
			295	0	1
			296	1	0
			306	1	0
			308	0	1
			321	1	0
			322	1	0
			343	3	2
			344	1	0
			345	0	1
	unchanged		347	5	0
			348	6	0
			349	14	3
		Median	350	14	10
			351	11	4
			352	7	6
			353	2	1
	expansions		354	1	0
			356	1	0
			357	1	2
			Total	118	117
			Contractions
			Total	56	91
			%	0.474576	0.777778
			Expansions
			Total	3	2
			%	0.0254237	0.017094

## Sheet: T6 RPA and Rad51 ChIP
Table 6: Enrichment of RPA and Rad51 by Chromatin Immunoprecipitation
RPA ChIP	`	Next to repeat (NTR) locus (P3 & P4) relative to ACT1
		scrm(CTG)70 template						(CTG)70 template						rad9D (CTG)70 template						rad51D (CTG)70 template
	Figures where data is located	Supplementary Fig. 2a						Fig. 5e, 6f Supplementary Fig. 2a						Fig. 5e						Fig 6f
	Hr	Ex1	Normalized	Ex2	Normalized	Normalized Average		Ex1	Normalized	Ex2	Normalized	Normalized Average	p value to scrm	Ex1	Normalized	Ex2	Normalized	Normalized Average	p value to CTG	Ex1		Ex2		Average	p value to CTG
	0	1.17313	1	0.6917	1	1		1.819	1	2.0025	1	1	0.071789	1.26145	1	0.623188	1	1	0.120785	1.91539	1	1.39037	1	1	0.451179
	2	1.26991	1.08249	2.11168	3.05289	2.06769		1.22805	0.675127	2.08734	1.04237	0.858747	0.941379	37.2147	29.5016	39.168	62.8511	46.1763	0.0009 (***)	0.170461	0.0889958	2.23264	1.60578	0.84739	0.721323
	4	19.4127	16.5478	32.0856	46.3866	31.4672		33.012	18.1484	27.5686	13.7671	15.9578	0.577411	63.0295	49.966	90.9621	145.963	97.9643	0.081923	6.77439	3.53682	10.5349	7.57703	5.55693	0.02 (*)
	6	43.489	37.0708	90.955	131.495	84.2829		33.3115	18.3131	106.693	53.2797	35.7964	0.955561	7.15717	5.67378	40.0359	64.2437	34.9587	0.367677	55.5983	29.0272	196.054	141.008	85.0178	0.554029
	8	6.65024	5.66879	27.3666	39.5642	22.6165		15.7967	8.68429	6.5775	3.28464	5.98447	0.656942	2.31367	1.83414	3.92405	6.29673	4.06543	0.224907	76.3753	39.8746	71.7551	51.6085	45.7416	0.01 (**)
	10	5.11416	4.3594	30.8256	44.565	24.4622		8.83224	4.85555	16.6165	8.29786	6.5767	0.73355							23.6017	12.3222	7.15093	5.14318	8.73268	0.794241
	12	1.66798	1.42182	8.82946	12.7649	7.09335		1.53641	0.844648	25.2892	12.6288	6.73672	0.57905							9.39129	4.90307	91.9286	66.118	35.5105	0.87797
		HPH locus (P5 & P6) relative to ACT1
		scrm(CTG)70 template						(CTG)70 template							rad9D (CTG)70 template							rad51D (CTG)70 template
	Figures where data is located	Supplementary Fig. 2b						Supplementary Fig. 2b, 5e, 6f							Supplementary Fig. 5e							Supplementary Fig. 6f
	Hr	Ex1	Normalized	Ex2	Normalized	Normalized Average	p value comparing NTR and HPH locus enrichments	Ex1	Normalized	Ex2	Normalized	Normalized Average	p value to scrm	p value comparing NTR and HPH locus enrichments	Ex1	Normalized	Ex2	Normalized	Normalized Average	p value to CTG	p value comparing NTR and HPH locus enrichments	Ex1	Normalized	Ex2	Normalized	Normalized Average	p value to CTG	p value comparing NTR and HPH locus enrichments
	0	1.47489	1	0.472724	1	1	0.936881	0.514072	1	2.48286	0.993143	0.996571	0.698489	0.729086	1.10607	1	1.47994	1	1	0.862639	0.476795	0.825965	1	0.850504	1	1	0.58281	0.088315
	2	1.33482	0.905035	1.19298	2.52363	1.71433	0.380414	0.645516	1.25569	1.57885	0.63154	0.943616	0.793471	0.499483	32.7196	29.5818	45.2371	30.5669	30.0743	0.03(*)	0.916505	1.38499	1.67682	8.77003	10.3116	5.99419	0.396153	0.415956
	4	13.8109	9.36402	18.1096	38.3089	23.8365	0.281294	7.5707	14.7269	22.5733	9.0293	11.8781	0.923192	0.19679	37.9089	34.2733	63.427	42.8578	38.5656	0.138148	0.298628	3.48742	4.22223	1.56616	1.84145	3.03184	0.238775	0.099232
	6	27.4034	18.5801	41.7193	88.253	53.4165	0.318107	8.3803	16.3018	65.6717	26.2687	21.2852	0.940241	0.552482	4.85105	4.38583	10.2087	6.89808	5.64195	0.413037	0.43591	17.4912	21.1767	60.4998	71.134	46.1553	0.961534	0.358644
	8	3.77193	2.55744	41.4211	87.6221	45.0898	0.820117	4.18696	8.14471	5.6212	2.24848	5.19659	0.446104	0.308444	2.58225	2.33461	3.70209	2.50152	2.41806	0.188239	0.963606	38.435	46.5334	24.2594	28.5235	37.5285	0.064844	0.03 (**)
	10	4.21592	2.85847	11.9716	25.3246	14.0916	0.539583	5.21585	10.1461	11.5325	4.61298	7.37956	0.96476	0.477032								4.97746	6.02623	4.1527	4.88263	5.45443	0.359021	0.318907
	12	1.8054	1.2241	5.43148	11.4898	6.35693	0.718708	2.45608	4.7777	13.7388	5.49551	5.13661	0.524202	0.725955								2.92104	3.53651	28.5202	33.5333	18.5349	0.686708
Rad51 ChIP		Next to repeat (NTR) locus (P3 & P4) relative to ACT1
		scrm(CTG)70 template						(CTG)70 template						rad9D (CTG)70 template
	Figures where data is located	Supplementary Fig. 2c						Fig. 5f, Supplementary Fig. 2c						Fig. 5f
	Hr	Ex1	Normalized	Ex2	Normalized	Normalized Average		Ex1	Normalized	Ex2	Normalized	Normalized Average	p value to scrm	Ex1	Normalized	Ex2	Normalized	Normalized Average	p value to CTG
	0	0.599747	1	0.0828664	1.03583	1.01792		1.07655	1	0.136312	1	1	0.698489	1.79438	1	0.150725	1	1	0.712817
	2	1.16802	1.94753	0.910393	11.3799	6.66372		1.07747	1.00085	2.39994	17.6062	9.30351	0.40412	52.635	29.3332	9.27034	61.5052	45.4192	0.310009
	4	11.9815	19.9775	4.70841	58.8551	39.4163		21.3775	19.8574	0.62286	4.56936	12.2134	0.832395	2.20945	1.23131	17.7257	117.603	59.4174	0.942849
	6	38.5473	64.2726	7.47637	93.4547	78.8636		37.392	34.733	4.46405	32.7487	33.7408	0.935997	6.96139	3.87954	0.593804	3.93966	3.9096	0.413759
	8	9.49832	15.8372	2.86825	35.8532	25.8452		33.5548	31.1687	2.64064	19.372	25.2703	0.531034	6.36652	3.54802	4.59346	30.4758	17.0119	0.502283
	10	0.446785	0.744955	0.795265	9.94082	5.34289		0.773114	0.718137	1.33099	9.76424	5.24119	0.295066
	12	1.12223	1.87116	1.0677	13.3462	7.60869		0.796393	0.739761	0.530417	3.89119	2.31547	0.095466
		HPH locus (P5 & P6) relative to ACT1
		scrm(CTG)70 template						(CTG)70 template							rad9D (CTG)70 template
	Figures where data is located	Supplementary Fig. 2d						Supplementary Fig. 2d, 5f							Supplementary Fig. 5f
	Hr	Ex1	Normalized	Ex2	Normalized	Normalized Average	p value comparing NTR and HPH locus enrichments	Ex1	Normalized	Ex2	Normalized	Normalized Average	p value to scrm	p value comparing NTR and HPH locus enrichments	Ex1	Normalized	Ex2	Normalized	Normalized Average	p value to CTG	p value comparing NTR and HPH locus enrichments
	0	0.882268	1	0.407021	1	1	0.485504	1.05678	1	2.56075	1	1	0.268347	0.29986	1.58498	1	0.850817	1	1	0.543828	0.801581
	2	1.29832	1.47157	2.07851	5.10664	3.28911	0.267533	1.60004	1.51407	6.37399	2.4891	2.00159	0.444289	0.46103	38.5463	24.3198	3.5601	4.18433	14.2521	0.435179	0.755869
	4	1.58363	1.79496	3.57391	8.78064	5.2878	0.268021	11.8668	11.2292	0.285415	0.111458	5.67034	0.612377	0.72062	3.57403	2.25494	9.50423	11.1707	6.71283	0.951158	0.721545
	6	13.9512	15.8129	3.83794	9.42934	12.6211	0.47861	23.6386	22.3685	17.1811	6.70939	14.539	0.196315	0.976799	8.01592	5.05744	1.42989	1.68061	3.36903	0.076071	0.862863
	8	1.95884	2.22024	2.41812	5.94101	4.08062	0.349916	13.9552	13.2054	4.14711	1.61949	7.41242	0.300902	0.633998	9.68646	6.11143	4.25311	4.99885	5.55514	0.751012	0.650785
	10	0.795474	0.901624	0.761167	1.87009	1.38586	0.42265	1.46498	1.38627	3.27477	1.27883	1.33255	0.217414	0.285254
	12	1.6706	1.89353	1.86412	4.57989	3.23671	0.019804	1.55355	1.47008	0.439115	0.171479	0.820777	0.318995	0.628479
Statistics: Student’s t-test using a two-stage step-up with a false-discovery rate of 1% (Benjamini, Krieger, and Yekutieli)

## Sheet: T7 Southern quantification
Table 7: Southern blot quantification
			U2 repair (%)										Promoter Repair( %)										Break at repeat tract (%)
	Figures where data is located		Experiment 1	Experiment 2	Experiment 3	Experiment 4	Average	P value to parent			Figures where data is located	HR	Experiment 1	Experiment 2	Experiment 3	Experiment 4	Average				Figures where data is located	HR	Experiment 1	Experiment 2	Experiment 3	Experiment 4	Average										24
scrm(CTG)70	Fig. 2b, 5d, 6c Supplementary Fig. 1b	4	0.136192	0.199546	0.0972873		0.144342	0.054769		scrm(CTG)70	Fig. 6d Supplementary Fig. 4c, 5d	4	0.26	0.28			0.27			scrm(CTG)70	Fig. 4d	4	0.1	0.101			0.1005
		6	0.484781	0.455007	0.351794		0.430527	0.659017				6	0.25	0.29			0.27					6	0.14	0.149			0.1445
		8	0.700708	0.66604	0.722093		0.69628	0.234891				8	0.27	0.35			0.31					8	0.03	0.028			0.029
		10	0.777605	0.778348	0.810528		0.788827	0.06017				10	0.29	0.35			0.32					10	0.02	0.023			0.0215
		12	0.780829	0.761583	0.833646		0.792019	0.088498				12	0.33	0.4			0.365					12	0.05	0.04			0.045
		24	0.7623	0.778071	0.842553		0.794308	0.13148				24	0.33	0.4			0.365					24	0.05	0.044			0.047
								P value to scrm(CTG)70										P value to scrm(CTG)70										P value to scrm(CTG)70
(CTG)70 template	Fig. 2b, 6d, 6c	4	0.186562	0.198907	0.0716937	0.076767	0.133482	0.799227		(CTG)70 template	Fig. 6d Supplementary Fig. 4c, 5d	4	0.25	0.24	0.28	0.24	0.2525	0.320959		(CTG)70 template	Fig. 4d	4	0.23	0.23	0.213	0.244	0.22925	0.000173
		6	0.272304	0.329947	0.174819	0.222835	0.249977	0.0184				6	0.34	0.37	0.35	0.37	0.3575	0.006248				6	0.31	0.32	0.231	0.279	0.285	0.00957
		8	0.453747	0.465624	0.337293	0.424646	0.420327	0.000574				8	0.56	0.69	0.51	0.6	0.59	0.010779				8	0.14	0.05	0.085	0.079	0.0885	0.102433
		10	0.442825	0.508259	0.383463	0.610375	0.486231	0.003493				10	0.58	0.74	0.49	0.64	0.6125	0.022414				10	0.11	0.04	0.087	0.056	0.07325	0.092507
		12	0.524442	0.494942	0.452832	0.647116	0.529833	0.004666				12	0.61	0.77	0.54	0.63	0.6375	0.02248				12	0.09	0	0.064	0.048	0.0505	0.856652
		24	0.643337	0.486033	0.481209	0.705217	0.578949	0.029772				24	0.6	0.85	0.52	0.66	0.6575	0.053047				24	0.15	0.01	0.12	0.087	0.09175	0.378561
								P value to scrm(CTG)70										P value to scrm(CTG)70										P value to scrm(CTG)70
(CAG)70 template	Fig. 2b	4	0.262572	0.260792			0.261682	0.056715		rad9D scrm(CTG)70	Supplementary Fig. 5d	2	0.264398	0.0944095	0.106911		0.155239			rad51D scrm(CTG)70	Supplementary Fig. 6c	4	11.4	11			11.2	0.030666
		6	0.452629	0.465217			0.458923	0.609042				4	0.275611	0.157379	0.124847		0.185946	0.274682				6	17.5	8			12.75	0.755693
		8	0.579665	0.670953			0.625309	0.15906				6	0.176821	0.283426	0.242237		0.234161	0.430685				8	14.6	19			16.8	0.024195
		10	0.635965	0.716477			0.676221	0.04291				8	0.322131	0.399349	0.203713		0.308397	0.969662				10	10.9	12			11.45	0.003737
		12	0.645184	0.684308			0.664746	0.023219				10	0.306436	0.29954	0.28084		0.295605	0.421017				12	8.7	9			8.85	0.014097
		24	0.639246	0.762399			0.700822	0.184922				12	0.375315	0.37698	0.16411		0.305469	0.594315				24	6.6	10			8.3	0.172359
												24	0.259844	0.325149	0.238151		0.274381	0.137286										P value to (CTG)70
Parent	Supplementary Fig.1b	4	0.226401	0.295946	0.219797		0.247382											P value to (CTG)70		rad51D (CTG)70 template	Supplementary Fig. 6c	4	13.7	14			13.85	0.000687
		6	0.425067	0.453262	0.46848		0.448936			rad9D (CTG)70 template	Supplementary Fig. 5d	2	0.111655	0.154983	0.0351333		0.10059					6	20.5	28			24.25	0.32361
		8	0.598194	0.544041	0.717039		0.619758					4	0.297245	0.328055	0.148575		0.257958	0.88173				8	20.9	27			23.95	0.01111
		10	0.628857	0.621621	0.76357		0.67135					6	0.153416	0.504929	0.224748		0.294364	0.486566				10	17.7	24			20.85	0.011249
		12	0.661239	0.588497	0.763186		0.670974					8	0.555771	0.48212	0.335349		0.457746	0.123115				12	13.5	18			15.75	0.027515
		24	0.623821	0.578197	0.787552		0.66319					10	0.539534	0.508797	0.298599		0.448977	0.12608				24	9.8	11			10.4	0.800432
								P value to scrm(CTG)70				12	0.49521	0.501008	0.275877		0.424032	0.053372
rad9D scrm(CTG)70	Fig.5d	2	0.228456	0.169421	0.0767843		0.15822					24	0.507421	0.510143	0.269155		0.428907	0.086277
		4	0.636436	0.900925	0.792051		0.77647	0.000634										P value to scrm(CTG)70
		6	0.80815	0.991077	0.945842		0.915023	0.001917		rad51D scrm(CTG)70	6d	4	29	35			32	0.254644
		8	0.847208	0.942781	0.955242		0.915077	0.017759				6	26				26	0.821088
		10	0.796691	0.90709	0.857988		0.853923	0.495706				8	25	30			27.5	0.535394
		12	0.83071	0.867714	0.990533		0.896319	0.968529				10	26	29			27.5	0.311753
		24	0.856741	0.890692	0.934594		0.894009	0.62641				12	29	34			31.5	0.364999
								P value to (CTG)70				24	31	38			34.5	0.725279
rad9D (CTG)70 template	Fig.5d	2	0.140661	0.334926	0.0967954		0.190794											P value to (CTG)70
		4	0.606366	0.782785	0.731464		0.706872	3.9e-05		rad51D (CTG)70 template	6d	4	27	28			27.5	0.196261
		6	0.780386	0.887121	0.933471		0.866993	3.8e-05				6	24	27			25.5	0.002126
		8	0.822445	0.865679	0.811018		0.833047	0.000157				8	22	28			25	0.004783
		10	0.802991	0.839682	0.84516		0.829277	0.006066				10	25	27			26	0.011137
		12	0.824033	0.831376	0.822671		0.826027	0.009982				12	31	40			35.5	0.021746
		24	0.744965	0.771523	0.891378		0.802622	0.150188				24	32	53			42.5	0.132847
								P value to scrm(CTG)70
rad51D scrm(CTG)70	Fig. 6c	4	0.244925	0.152658			0.198792	0.025222
		6	0.24656	0.455643			0.351102	0.608223
		8	0.32755	0.298745			0.313148	0.000235
		10	0.458034	0.442144			0.450089	0.002449
		12	0.591084	0.609286			0.600185	0.004076
		24	0.705794	0.775156			0.740475	0.018806
								P value to (CTG)70
rad51D (CTG)70 template	Fig. 6c	4	0.182421	0.162257			0.172339	0.641943
		6	0.165869	0.180912			0.17339	0.228965
		8	0.209834	0.13509			0.172462	0.066667
		10	0.294961	0.145148			0.220054	0.08293
		12	0.417786	0.33875			0.378268	0.033375
		24	0.291079	0.644332			0.467705	0.257219

## Sheet: T8 NFS1 complementation
Table 8: NFS1 complementation typing
Figures where data is located	Fig 4c
	Large Colonies	Percent		Small Colonies	Percent
Promoter Recombination (HPH+ NAT-)	0	0		74	0.643478
Terminator Recombination (NAT+ HPH-)	0	0		25	0.217391
Expected (HPH+ NAT+)	69	1		10	0.0869565
Unknown (NAT- HPH-)	0	0		6	0.0521739
Total colonies tested	69	1		115	1

[truncated: 1 more sheets: T9 Microcolony]
